# Supplementary material for: Effect of Yakae-Prajamduen-Jamod Traditional Thai Remedy on Cognitive Impairment in an Ovariectomized Mouse Model and Its Mechanism of Action
Source: Molecules. 2022 Jul 5;27(13):4310. doi: 10.3390/molecules27134310 (PMC9267962; doi:10.3390/molecules27134310)
Supplement: Supplementary file 1 [file molecules-27-04310-s001.zip]

Archive with 1 entries (1 files):
- molecules-1766620-supplementary.pdf
